# Supplementary material for: Intestinal epithelial Ceacam1 deficiency prevents steroid-refractory acute gut graft-versus-host disease
Source: JCI Insight. 2025 Sep 9;10(17):e186984. doi: 10.1172/jci.insight.186984 (PMC12487693; doi:10.1172/jci.insight.186984)
Supplement: Supporting data values [file jciinsight-10-186984-s290.xlsx]

## Sheet: Fig.1
Fig. 1 B
	Non SR-GVHD	SR-Gut-GVHD
	11.8	19.53
	9.85	22.94
	29.97	3.87
	0.07	33.6
	0.05	10.09
	1.26	5.43
	1.88	13.97
	0.08	21.92
	0.32	15.5
	0.36
	0.47
Fig. 1F	%IL-22+_T-cell			CD4 VS CD8a
	Non-SR GVHD	SR GVHD		CD4+	CD8+
	1.21382	21.4036		46.9499	53.0501
	0.25205	28.6104		28.4976	71.5024
	0.61939	22.8249		14.5604	85.4396
Fig. 1 G	AHR+	T-bet+
	100	90.192
	100	17.716
	100	50.634
Fig. 1 H	Non-SR GVHD	SR GVHD
	0.65359	10.2821
	0.06301	10.257
	0.21679	2.52391

## Sheet: Fig.2
Figure2 B
	1-DEX	4-DEX
	1.17721	1.27564
	0.926678	1.15687
	0.896116	1.13244
	0.66539	2.23903
	0.494735	1.90305
		1.61384
Figure2 C		% Body weight																																% without Diarrhea
		WT Rec															CC1 KO Rec																	WT Rec
	0	100	100	100	100	100	100	100	100	100	100	100	100	100	100	100	100	100	100	100	100	100	100	100	100	100	100	100	100	100			0	100	100	100	100	100		100	100	100	100	100		100	100	100	100
	4	86.9565	83.3333	84	86.9565	87.5	85	85	94.4444	89.4737	95	89.4737	90	90.4762	89.4737	90.4762	96.5517	93.3333	93.5484	92.8571	90	83.3333	92.8571	91.3043	87.5	92	85.1852	86.9565	89.6552	92			4	100	100	100	100	100		100	100	100	100	100		100	100	100	100
	7	78.2609	70.8333	76	78.2609	79.1667	80	75	77.7778	73.6842	85		80	80.9524	84.2105	66.6667	82.7586	80	70.9677	78.5714	73.3333	76.6667	71.4286	86.9565	83.3333	80	70.3704	86.9565	75.8621	76			7	0	0	0	0	0		0	0	0	0	0		0	0	0	0
	10	86.9565		84	78.2609	83.3333	75	80			85						82.7586	83.3333	74.1936	82.1429	80	83.3333	71.4286					86.9565	68.9655	84			10	100	100	100	100	100		100	100			100
	14	86.9565		84	82.6087	87.5	70	70			80						89.6552	90	80.6452	85.7143	86.6667	86.6667	78.5714					95.6522	68.9655	84			14	100		100	100	100		100	100			100
	17	86.9565		84	86.9565	87.5	85				85						100	80	77.4193	85.7143	86.6667	86.6667	78.5714					95.6522	72.4138	84			17	100		100	100	100		100				100
	21	86.9565		76	82.6087	83.3333	75				90						96.5517	76.6667	80.6452	71.4286	83.3333	86.6667	75					91.3043	58.6207	80			21	100		100	100	100		100				100
																												91.3043	58.6207	80
Figure2 D		% Body weight																		% without Diarrhea																				% Survive
		WT-Rec-4-DEX									Ceacam1-/- Rec-4-DEX									WT-Rec-4-DEX										Ceacam1-/- Rec-4-DEX											WT Rec-4-DEX	Ceacam1-/- Rec-4-DEX
	4	100	100	100	100	100	100	100	100		100	100		100	100	100	100		0	100	100	100	100	100	100	100	100			100	100	100	100	100	100	100				14
	6	82.6087	88	83.3333	87.5	90.9091	91.3043	90.9091	91.6667		88.8889	87.0968		91.6667	91.6667	92.5926	88.4615		4	100	100	100	100	100	100	100	100			100	100	100	100	100	100	100				26	1
	9	78.2609	76	75	79.1667	81.8182	78.2609	77.2727	79.1667		81.4815	77.4193		83.3333	83.3333	77.7778	80.7692		6	0	0	100	0	0	100	0	100			100	100	100	100	100	100	100				26	1
	12	82.6087	76	75	83.3333	86.3636	86.9565	81.8182	83.3333		81.4815	74.1936		87.5	87.5	85.1852	88.4615		9	100	100	100	100	100	100	100	100			100	100	100	100	100	100	100				25	1
	14	86.9565	84	83.3333	87.5	81.8182	86.9565	86.3636	83.3333		88.8889	80.6452		91.6667	79.1667	85.1852	88.4615		12	100	100	100	100	100	100	100	100			100	100	100	100	100	100	100				28		0
	16	86.9565	88	83.3333	87.5	77.2727	82.6087	81.8182	79.1667		85.1852	83.871		91.6667	83.3333	81.4815	88.4615		14	100	100	100	100	100	100	100	100			100	100	100	100	100	100	100				28		0
	19	82.6087	76	75	87.5	81.8182	78.2609	86.3636	79.1667		85.1852	80.6452		91.6667	83.3333	81.4815	88.4615		16	100	100	100	100	100	100	100	100			100	100	100	100	100	100	100				28		0
	22	73.913	68	75	83.3333	86.3636	78.2609	86.3636	75		85.1852	87.0968		87.5	87.5	85.1852			19	0	0	0	100	0	0	100	100			100	100	100	100	100	100	100				21		1
	28		72	75	83.3333	86.3636	82.6087	86.3636	75		85.1852	87.0968		87.5	87.5	85.1852			22	0	0	0								100	100	100	100	100	100	100				28	0	0
					71.4286		78.5714	75			82.1852	83.0968		87.5	87.5	85.1852			28	0	0	0								100	100	100	100	100	100	100				28	0	0
																																								28	0	0
																																								23	1
																																								25	1
Figure2 E		Grade 1	Grade 2	Grade 3	Grade 4																																			7	1
	WT	0	0	25	75																																			7
	Ceacam1-/-		50	25	25																																			8	1
																																								28		0
Figure2 F	WT host					Ceacam1-/- host																																	28		0
	1414	1906	3456	6702		330	150	198	258
Figure2 G	WT Rec-4-DEX					Ceacam1-/- Rec-4-DEX
		30710	28030	45804	89790	9630	3726	11118	9330
Figure2 H	WT host					Ceacam1-/- host
	19386	27018	33936	75564		31758	10356	25272	30366
Figure2 I	WT host					Ceacam1-/- host
	63.3	54.3	44.1	28.4	50	1.77	1.79	1.41
[truncated: 18 more columns]

## Sheet: Fig.3
Fig.3 A	%Bodyweight																																										% Surival
	WT-4DEX																				CC1 KO-4DEX																						WT-4DEX
0	100	100	100	100	100		100	100	100		100	100	100	100	100	100	100	100	100	100	100	100	100	100	100	100	100	100	100	100	100	100	100	100	100	100	100	100	100	100		0	100	100	100	100	100	100	100
4	88.8889	96.1539	91.6667	92	88.4615		80	84	88.4615		90.9091	83.3333	80.7692	86.9565	83.3333	86.9565	87.5	84	87.5	88	89.6552	91.6667	96.1539	92.8571	96.4286	89.6552	88.8889	92.5926	92.3077	95.8333	85.7143	88.4615	88.4615	85.1852	88.4615	85.7143	84.6154	84.6154	87.5	81.4815		4	100	100	100	100	100	100	100
7		84.6154		92	88.4615		76	88	88.4615		77.2727	66.6667	69.2308	73.913	70.8333	73.913	75	68	70.8333			79.1667	88.4615	89.2857	82.1429	89.6552	81.4815	88.8889	88.4615	87.5	71.4286	76.9231	73.0769	74.0741	73.0769	71.4286	69.2308	76.9231	66.6667	70.3704		7		0		100	100	100	100
11		84.6154		92	84.6154		80	88	88.4615		81.8182		76.9231	82.6087	79.1667	86.9565	83.3333		83.3333			83.3333	80.7692	89.2857	82.1429	93.1034	85.1852	85.1852	84.6154	95.8333	78.5714	76.9231		77.7778	76.9231		80.7692	88.4615		81.4815		11		100		100	100	100	100
17		80.7692		92	80.7692		80	80	88.4615		86.3636		92.3077	86.9565	87.5	82.6087	83.3333		75			95.8333	76.9231	89.2857	89.2857	93.1034	88.8889	81.4815	84.6154	100	78.5714	76.9231		85.1852	80.7692		80.7692	92.3077		77.7778		17		100		100	100	100	100
21		76.9231		92	84.6154		72	80	88.4615		81.8182		84.6154	86.9565	91.6667	86.9565	75		79.1667			95.8333	92.3077	67.8571	92.8571	89.6552	88.8889	74.0741	80.7692	100	75	76.9231		85.1852	76.9231		73.0769	84.6154		77.7778		21		100		0	0	0	0
24		76.9231		84	80.7692		72	80	84.6154		77.2727			86.9565	91.6667	82.6087	75		75			95.8333	88.4615	67.8571	92.8571	89.6552	88.8889	70.3704	80.7692	100	71.4286	76.9231		85.1852	76.9231		73.0769	76.9231		70.3704		24		100		0	0	0	0
Fig.3 B	WT	CC1 KO
	4	4
	4	4
	4	4
	3	4
	4	4
	2	4
		3
		4
Fig.3 C	WT Chimera	CC1 KO on hematopoietic cell Chimera
	23.9471	12.4089
	36.4147	23.7093
	15.3692	22.8473
	18.7921	20.8185
		24.7518
		15.8081
		12.6459
Fig.3 D	%Bodyweight																																					% Without Diarrhea
	WT																		CC1 KO																			WT
0	100	100	100	100	100	100	100	100	100	100	100	100	100	100	100	100	100	100	100		100	100	100	100	100	100	100	100	100		100	100	100	100	100		0	100	100	100	100	100	100	100	100	100	100	100	100
3	88	91.3043	90.4762	91.6667	88.8889	90.9091	92	90.9091	85.1852	91.3043	87.5	85.7143	88.4615	92	84	90.9091	87.5	91.6667	95.2381		95.4545	86.9565	90.4762	90	94.7368	90.9091	95.6522	86.9565	85.7143		81.8182	90.4762	90.9091	90.4762	90.4762		3	100	100	100	100	100	100	100	100	100	100	100	100
7	72	78.2609	76.1905	83.3333	77.7778	86.3636	76	81.8182	70.3704	78.2609	70.8333	71.4286	73.0769	76	72	77.2727	75	79.1667	85.7143		81.8182	78.2609	80.9524	85	78.9474	72.7273	82.6087	69.5652	76.1905		72.7273	76.1905	77.2727	80.9524	76.1905		7	0	0	0	0	0	100	0	100	0	0	0	0
11	80	86.9565	80.9524	83.3333	85.1852	86.3636	84	86.3636	77.7778	86.9565	79.1667	78.5714	80.7692	80	72	81.8182	83.3333	87.5	90.4762		86.3636	86.9565	80.9524	90	73.6842	81.8182	82.6087		76.1905		81.8182	80.9524	86.3636	80.9524	76.1905		11	100	100	100	100	100	100	100	100	100	100	100	100
14	84	82.6087	76.1905	83.3333	85.1852	86.3636	84	86.3636	81.4815	86.9565	83.3333	82.1429	80.7692	88	80	86.3636	87.5	87.5	90.4762		90.9091	91.3043	85.7143	90	73.6842	90.9091	86.9565		76.1905		81.8182	85.7143	86.3636	85.7143	90.4762		14	100	100	100	100	100	100	100	100	100	100	100	100
17	80	82.6087	71.4286	79.1667	85.1852	86.3636	84	86.3636	81.4815	91.3043	79.1667	78.5714	80.7692	84	80	86.3636	91.6667	91.6667	90.4762		95.4545	86.9565	90.4762	95	73.6842	86.3636	91.3043		76.1905		72.7273	80.9524	86.3636	85.7143	85.7143		17	100	100	100	100	100	100	100	100	100	100	100	100
20	76	86.9565	76.1905	83.3333	85.1852	86.3636	80	86.3636	77.7778	82.6087	75	75	76.9231	76	76	72.7273	87.5	87.5	90.4762		90.9091	82.6087	80.9524	85	73.6842	81.8182	86.9565		76.1905		77.2727	76.1905	77.2727	80.9524	85.7143		20	100	100	100	100	100	100	100	100	100	0	100	100
24	80	78.2609	71.4286	75	81.4815	81.8182	80	86.3636	74.0741	69.5652		75	76.9231	72	76	59.0909	83.3333	87.5	90.4762		86.3636	82.6087	80.9524	90	78.9474	77.2727	82.6087		76.1905		77.2727	76.1905	77.2727	80.9524	80.9524		24	100	0	0	0	100	0	100	100	100	0		100
Fig.3 E	WT	CC1 KO
	2	2
	4	2
	4	1
	4	2
		1
Fig.3 F	%CD4
	WT	CC1 KO
	27.7	12.8
	19.7	18.8
	15.3	15.9
	21.3	15.5
	23	5.94
	20.5	5.82
	15.8
	18.5
Fig.3 G	%CD4			%CD8
	WT	CC1 KO		WT	CC1 KO
	27.7	12.8		50
	19.7	18.8		52.7	32.5
	15.3	15.9		27.4	30
	21.3	15.5		48.4	50.8
	23	5.94		55.1	22.4
	20.5	5.82		45.6	15.6
	15.8			64.7	9.72
	18.5			48.6
Fig.3 H	#CD4			#CD8
	WT	CC1 KO		WT	CC1 KO
	47864	2891		93377
	42194	17511		112959	30226
	9870	10932		17737	20614
	20853	23892		47325	87824
	33653	10451		80674	15122
	29271	4434		65100	11646
	30721			125468	4832
	10089			26481
[truncated: 32 more columns]

## Sheet: Fig.5
Fig. 5B		WT host										CC1 KO host
	Pop 0	12.7	8.04	21.8	10.3	16.7	23.4	5.74	11.1	18.6	11.3	11.4	9.84	22.6	8.82	10.2	10.7	12.8	4.32
	Pop 1	37.7	40.4	34.8	45.5	36.8	29.8	28.7	30.7	43	25.7	31	33.8	39.6	27.3	34.9	40.4	38.3	29.2
	Pop 2	6.11	7.68	7.87	6.48	6.3	11.9	4.83	11	8.22	11.2	16.7	6.15	5.2	10.3	7.51	7.71	8.09	9.86
	Pop 3	31	32.3	26.2	29	28.6	26.1	42.9	42.3	18	42.1	31.6	34.3	22.5	39.3	34.3	32	28.9	44.7
	Pop 4	3.44	3.37	2.97	1.71	4.36	5.43	1.96	1.22	6.64	2.31	6.49	6	5.21	5.61	3.73	3.94	9.35	5.68
	Pop 5	0.47	0.64	0.76	0.6	1.06	0.51	0.56	0.68	0.95	0.77	1.16	2.53	1.15	1.23	0.73	1.32	0.63	1.95
	Pop 6	7.97	3.4	4.51	5.67	4.26	1.9	14.7	2.16	2.59	5.48	2.63	5.5	2.34	4.95	7.45	2.79	1.15	2.09
	Pop 7	0.64	1.08	1.08	0.79	1.87	1.06	0.63	0.9	1.99	1.22	2.12	1.91	1.38	2.51	1.15	1.15	0.8	2.18
Fig. 5C		WT host										CC1 KO host
	Pop 4	3.44	3.37	2.97	1.71	4.36	5.43	1.96	1.22	6.64	2.31	6.49	6	5.21	5.61	3.73	3.94	9.35	5.68
	Pop 5	0.47	0.64	0.76	0.6	1.06	0.51	0.56	0.68	0.95	0.77	1.16	2.53	1.15	1.23	0.73	1.32	0.63	1.95
Fig. 5F	%FOXP3-Ahr+			%FOXP3-RorgT+				%FOXP3+RORGT-			%IL10+FOXP3+
	WT Chimera	CC1 KO Chimera		WT Chimera	CC1 KO Chimera			WT	IEL-Ceacam1-/-		WT	IEL-Ceacam1-/-
	18.7	3.75		8.75	13.6			0.88	1.9		0	98.7
	7.02	2.89		12.7	6.51			0.55	1.32		0	96.3
	9.5	7.76		14.9	8.26			1.66	4.49		0	95.6
	13.8	4.13		18.7	7.05			1.15	2.03		0	94.4
	6.55	7.25		13.3	3.42			1.6	4.04		0	97.4
	6.25	3.62		7.54	5.16			1.64	5.26		0	97.5
	8.76	5.32		12.2	4.94			1.81	2.7		0	97.7
	8.3	5.25		31.3	7.97			0.64			0	92.3
	4.8			18.5				0.98	2.94		0
	9.33			5.39				1.48			0
	#FOXP3-Ahr+			#FOXP3-RorgT+				#FOXP3+RORGT-			# IL10+FOXP3+
	WT Chimera	CC1 KO Chimera		WT Chimera	CC1 KO Chimera			WT	IEL-Ceacam1-/-		WT	IEL-Ceacam1-/-
	278	31		548	46			13	77		13	76
	129	174		234	392			10	81		10	78
	304	232		477	247			53	137		51	131
	546	32		736	130			45	142		45	134
	463	341		937	161				189		43	184
	126	54		152	77			33	80		33	78
	285	84		397	78			60	114		5	60
	43	274		235	416			5	52		27	113
	375			166				27			13
	583			495				13			48
								44
Fig. 5G		MFI of PD-1			MFI of CCR6		MFI of T-bet
	FOXP3-RORγt+	FOXP3+RORγt-		FoxP3-	FoxP3+		FoxP3-	FoxP3+
	1065	1403		-736	1210		1716	5114
	942	1205		-725	928		1612	4559
	503	1414		-667	733		1375	3776
	952	2100		-708	985		1606	4493
	683	2043		-440	938		2301	4757
	510	1710		-918	784		2930	4125
	513	1670		-628	739		2113	4010
	869	1207		-1346	1109		2612	5181
Fig. 5H	%IFNg+T-bet+CD4			#FNγ+T-bet+CD4
	WT	CC1 KO		WT	CC1 KO
	43.1	36.9		53243	25509
	46.9	30.4		39021	40243
	42.1	34.3		30535	21608
	29.9	32.5		45195	13053
	42.4	32.6		42630	22100
	53.7	37.9		35972	21194
	46.3			36210
				24912

## Sheet: Fig.4
Fig. 4C	WT					CC1
		G1	G2M	S			G1	G2M	S
	0	314	35	51		0	37	217	98
	1	391	18	30		1	140	20	20
	2	12	48	169		2	3	237	106
	3	52	57	44		3	27	213	88
	4	310	11	22		4	60	7	10
	5	268	20	29		5	45	37	20
	6	65	13	26		6	42	187	85
	7	0	266	7		7	0	118	1
	8	250	4	23		8	39	5	14
	9	168	20	35		9	63	24	24
	10	168	3	14		10	61	6	5
	11	5	24	76		11	3	55	62
	12	108	4	12		12	19	8	9
	13	67	5	8		13	11	7	8
	14	32	3	4		14	7	5	6
Fig. 4D
		avg.exp	pct.exp	features.plot	id	avg.exp.scaled
	Cd3e	0.779255	51.9947	Cd3e	0	0.272467
	Cd4	1.32447	84.0426	Cd4	0	0.929847
	Tcf7	0.204787	15.9574	Tcf7	0	-0.208737
	Ccr7	0.00531915	0.531915	Ccr7	0	-0.431641
	Bach2	0.143617	9.70745	Bach2	0	-0.626645
	Cd69	0.335106	19.8138	Cd69	0	-0.256844
	Prdm1	0.228723	18.484	Prdm1	0	-0.365821
	Tbx21	0.441489	33.1117	Tbx21	0	0.456003
	Ifng	0.25133	17.8191	Ifng	0	-0.00338925
	Gata3	0.321809	24.0691	Gata3	0	-0.248705
	Irf4	0.140957	11.1702	Irf4	0	-0.0834243
	Rorc	0.0172872	1.59574	Rorc	0	-0.361133
	Ahr	0.114362	8.7766	Ahr	0	-0.701435
	Foxp3	0.0106383	0.930851	Foxp3	0	-0.245778
	Ikzf2	0.265957	15.4255	Ikzf2	0	-0.424343
	Ctla4	0.570479	36.4362	Ctla4	0	-0.686367
	Pdcd1	0.156915	13.6968	Pdcd1	0	-0.0746283
	Eomes	0.0359043	3.19149	Eomes	0	0.0347097
	Tigit	0.0837766	8.1117	Tigit	0	-0.461518
	Lag3	0.12633	11.4362	Lag3	0	-0.171979
	Il2ra	0.476064	28.9894	Il2ra	0	-0.402597
	Il10	0.00930851	0.930851	Il10	0	-0.417923
	Il17a	0.018617	0.797872	Il17a	0	-0.177904
	Il22	0.0292553	2.12766	Il22	0	-0.276584
	Il4	0.0146277	1.19681	Il4	0	-0.191794
	Il13	0.00531915	0.531915	Il13	0	-0.131242
	Sell	0.00265957	0.265957	Sell	0	-0.290982
	Cd44	0.949468	54.2553	Cd44	0	0.0407519
	Mki67	0.805851	40.0266	Mki67	0	-0.0403674
	Cd3e1	0.773829	57.6737	Cd3e	1	0.243649
	Cd41	1.06139	71.4055	Cd4	1	0.11291
	Tcf71	1.54443	74.1519	Tcf7	1	2.5
	Ccr71	0.108239	9.36995	Ccr7	1	2.5
	Bach21	0.87399	35.3796	Bach2	1	1.78451
	Cd691	0.23748	16.6397	Cd69	1	-0.640254
	Prdm11	0.109855	9.8546	Prdm1	1	-1.61003
	Tbx211	0.180937	14.378	Tbx21	1	-1.62074
	Ifng1	0.0904685	8.5622	Ifng	1	-0.731213
	Gata31	0.505654	35.8643	Gata3	1	0.314443
	Irf41	0.0678514	4.52342	Irf4	1	-0.585433
	Rorc1	0.0113086	1.13086	Rorc	1	-0.45705
	Ahr1	0.17609	12.9241	Ahr	1	-0.272521
	Foxp31	0.00484653	0.484653	Foxp3	1	-0.269454
	Ikzf21	0.974152	35.8643	Ikzf2	1	0.206816
	Ctla41	0.633279	35.8643	Ctla4	1	-0.577783
	Pdcd11	0.258481	19.5477	Pdcd1	1	0.732436
	Eomes1	0.0177706	1.77706	Eomes	1	-0.297135
	Tigit1	0.135703	11.9548	Tigit	1	0.0727331
	Lag31	0.0791599	7.10824	Lag3	1	-0.689037
	Il2ra1	0.088853	6.13893	Il2ra	1	-1.08984
	Il101	0.00807754	0.807754	Il10	1	-0.428655
	Il17a1	0.00969305	0.969305	Il17a	1	-0.310045
	Il221	0.0161551	1.61551	Il22	1	-0.401923
	Il41	0.0129241	1.13086	Il4	1	-0.222595
	Il131	0.00161551	0.161551	Il13	1	-0.413652
	Sell1	0.0242326	1.77706	Sell	1	-0.00034332
	Cd441	1.03231	58.4814	Cd44	1	0.234554
	Mki671	0.310178	19.063	Mki67	1	-0.829885
	Cd3e2	0.50087	35.8261	Cd3e	2	-1.33284
	Cd42	1.05739	68.5217	Cd4	2	0.0997053
	Tcf72	0.130435	9.73913	Tcf7	2	-0.501077
	Ccr72	0.00347826	0.347826	Ccr7	2	-0.494198
	Bach22	0.104348	8.34783	Bach2	2	-0.797232
	Cd692	0.25913	16.5217	Cd69	2	-0.552678
	Prdm12	0.227826	17.7391	Prdm1	2	-0.374754
	Tbx212	0.358261	27.8261	Tbx21	2	-0.163489
	Ifng2	0.107826	7.30435	Ifng	2	-0.647681
	Gata32	0.236522	18.2609	Gata3	2	-0.537134
	Irf42	0.0991304	7.65217	Irf4	2	-0.366563
	Rorc2	0.0330435	3.13043	Rorc	2	-0.111026
	Ahr2	0.189565	12.1739	Ahr	2	-0.18189
	Foxp32	0.00695652	0.347826	Foxp3	2	-0.260813
	Ikzf22	0.321739	18.4348	Ikzf2	2	-0.36309
	Ctla42	0.864348	42.4348	Ctla4	2	-0.211342
	Pdcd12	0.0747826	6.26087	Pdcd1	2	-0.780888
	Eomes2	0.0330435	2.43478	Eomes	2	-0.0172545
	Tigit2	0.08	7.30435	Tigit	2	-0.501367
	Lag32	0.0817391	6.08696	Lag3	2	-0.660186
	Il2ra2	0.690435	33.3913	Il2ra	2	-0.0962924
	Il102	0.0121739	1.21739	Il10	2	-0.392992
	Il17a2	0.013913	1.04348	Il17a	2	-0.247413
	Il222	0.00521739	0.521739	Il22	2	-0.507815
	Il42	0.00173913	0.173913	Il4	2	-0.426121
	Il132	0.00695652	0.521739	Il13	2	-0.00672116
	Sell2	0.00173913	0.173913	Sell	2	-0.303521
	Cd442	0.76	48.3478	Cd44	2	-0.435377
	Mki672	1.97565	75.6522	Mki67	2	1.18851
	Cd3e3	0.665281	41.9958	Cd3e	3	-0.35212
	Cd43	1.46985	85.8628	Cd4	3	1.34248
	Tcf73	0.216216	15.5925	Tcf7	3	-0.165407
	Ccr73	0.010395	0.831601	Ccr7	3	-0.259744
	Bach23	0.0914761	6.02911	Bach2	3	-0.854469
	Cd693	0.197505	13.5135	Cd69	3	-0.806054
	Prdm13	0.201663	14.7609	Prdm1	3	-0.638139
	Tbx213	0.357588	24.3243	Tbx21	3	-0.168648
	Ifng3	0.172557	11.4345	Ifng	3	-0.347308
	Gata33	0.230769	16.2162	Gata3	3	-0.557298
	Irf43	0.122661	9.14761	Irf4	3	-0.205978
	Rorc3	0.039501	3.5343	Rorc	3	-0.00962231
	Ahr3	0.0893971	7.06861	Ahr	3	-0.881686
	Foxp33	0.027027	2.079	Foxp3	3	-0.179512
	Ikzf23	0.253638	14.3451	Ikzf2	3	-0.438234
	Ctla43	0.52183	29.5218	Ctla4	3	-0.77351
	Pdcd13	0.116424	8.93971	Pdcd1	3	-0.416315
	Eomes3	0.022869	1.8711	Eomes	3	-0.20324
	Tigit3	0.0582121	4.7817	Tigit	3	-0.734022
	Lag33	0.118503	8.31601	Lag3	3	-0.256256
	Il2ra3	0.372141	23.0769	Il2ra	3	-0.567501
	Il103	0.004158	0.4158	Il10	3	-0.462914
	Il17a3	0.00831601	0.623701	Il17a	3	-0.330539
	Il223	0.027027	2.2869	Il22	3	-0.29779
	Il43	0.002079	0.2079	Il4	3	-0.419904
	Il133	0.00623701	0.4158	Il13	3	-0.061415
	Sell3	0.004158	0.2079	Sell	3	-0.270594
	Cd443	0.567568	35.1351	Cd44	3	-0.974588
	Mki673	1.22453	52.8067	Mki67	3	0.472695
	Cd3e4	0.735714	53.8095	Cd3e	4	0.0387149
	Cd45	1.04048	70.9524	Cd4	4	0.0435546
	Tcf74	0.62619	42.8571	Tcf7	4	1.16776
	Ccr74	0.0047619	0.47619	Ccr7	4	-0.450565
	Bach24	0.77381	37.8571	Bach2	4	1.51628
	Cd694	0.264286	16.9048	Cd69	4	-0.532047
	Prdm14	0.209524	17.381	Prdm1	4	-0.558408
	Tbx214	0.366667	28.3333	Tbx21	4	-0.0992231
	Ifng4	0.207143	17.1429	Ifng	4	-0.193547
	Gata34	0.347619	28.8095	Gata3	4	-0.165078
	Irf44	0.0285714	2.85714	Irf4	4	-0.869552
	Rorc4	0.0357143	3.33333	Rorc	4	-0.0690094
	Ahr4	0.130952	11.1905	Ahr	4	-0.583865
	Foxp34	0.00238095	0.238095	Foxp3	4	-0.279574
	Ikzf24	0.211905	13.5714	Ikzf2	4	-0.486328
	Ctla44	0.578571	32.8571	Ctla4	4	-0.672133
	Pdcd14	0.135714	10.9524	Pdcd1	4	-0.252013
	Eomes4	0.00952381	0.952381	Eomes	4	-0.450011
	Tigit4	0.133333	12.619	Tigit	4	0.0488918
	Lag34	0.0880952	7.85714	Lag3	4	-0.589378
	Il2ra4	0.214286	14.5238	Il2ra	4	-0.84356
	Il104	0.0047619	0.47619	Il10	4	-0.457627
	Il17a4	0.00952381	0.952381	Il17a	4	-0.312562
	Il224	0.0285714	2.14286	Il22	4	-0.283087
	Il44	0.0047619	0.47619	Il4	4	-0.370895
	Il134	0.0047619	0.47619	Il13	4	-0.173667
	Sell4	0.00714286	0.47619	Sell	4	-0.23007
	Cd444	0.980952	58.8095	Cd44	4	0.11536
	Mki674	0.302381	17.381	Mki67	4	-0.844571
	Cd3e5	0.718377	50.5967	Cd3e	5	-0.0559973
	Cd46	0.930788	67.5418	Cd4	5	-0.332265
	Tcf75	0.193317	15.7518	Tcf7	5	-0.252637
	Ccr75	0.0071599	0.71599	Ccr7	5	-0.369203
	Bach25	0.217184	13.1265	Bach2	5	-0.322276
	Cd695	0.651551	31.2649	Cd69	5	0.81715
	Prdm15	0.326969	24.3437	Prdm1	5	0.574817
	Tbx215	0.27685	20.7637	Tbx21	5	-0.807331
	Ifng5	0.596659	33.1742	Ifng	5	1.28568
	Gata35	0.238663	20.0477	Gata3	5	-0.52965
	Irf45	0.200477	14.5585	Irf4	5	0.302081
	Rorc5	0.288783	26.0143	Rorc	5	2.5
	Ahr5	0.293556	16.9451	Ahr	5	0.48484
	Foxp35	0.00477327	0.238663	Foxp3	5	-0.269754
	Ikzf25	0.307876	12.8878	Ikzf2	5	-0.378068
	Ctla45	2.00955	61.3365	Ctla4	5	1.11483
	Pdcd15	0.0668258	6.20525	Pdcd1	5	-0.852156
	Eomes5	0.0143198	1.43198	Eomes	5	-0.360953
	Tigit5	0.0763723	7.39857	Tigit	5	-0.539776
	Lag35	0.181384	15.2745	Lag3	5	0.404796
	Il2ra5	0.782816	32.2196	Il2ra	5	0.0238933
	Il105	0.0119332	0.954654	Il10	5	-0.395084
	Il17a5	0.0763723	4.29594	Il17a	5	0.650289
	Il225	0.150358	9.06921	Il22	5	0.811854
	Il45	0	0	Il4	5	-0.457971
	Il135	0.00477327	0.477327	Il13	5	-0.172801
	Sell5	0	0	Sell	5	-0.327245
	Cd445	1.29833	66.1098	Cd44	5	0.80739
	Mki675	0.458234	24.3437	Mki67	5	-0.56645
	Cd3e6	0.655502	42.1053	Cd3e	6	-0.407682
	Cd47	1.54306	86.3636	Cd4	6	1.54115
	Tcf76	0.215311	15.5502	Tcf7	6	-0.168824
	Ccr76	0.00717703	0.478469	Ccr7	6	-0.368622
	Bach26	0.208134	13.6364	Bach2	6	-0.35871
	Cd696	0.227273	15.5502	Cd69	6	-0.682074
	Prdm16	0.203349	15.7895	Prdm1	6	-0.620993
	Tbx216	0.320574	22.2488	Tbx21	6	-0.456596
	Ifng6	0.0741627	6.45933	Ifng	6	-0.810904
	Gata36	0.263158	20.0957	Gata3	6	-0.444971
	Irf46	0.12201	8.85167	Irf4	6	-0.210379
	Rorc6	0.0215311	1.91388	Rorc	6	-0.293388
	Ahr6	0.150718	11.244	Ahr	6	-0.44603
	Foxp36	0.00717703	0.478469	Foxp3	6	-0.259911
	Ikzf26	0.555024	27.9904	Ikzf2	6	-0.132192
	Ctla46	0.614833	34.9282	Ctla4	6	-0.609239
	Pdcd16	0.110048	8.61244	Pdcd1	6	-0.471249
	Eomes6	0.0263158	1.91388	Eomes	6	-0.140028
	Tigit6	0.0669856	5.74163	Tigit	6	-0.639765
	Lag36	0.0837321	7.41627	Lag3	6	-0.63794
	Il2ra6	0.4689	27.0335	Il2ra	6	-0.413587
	Il106	0.0119617	1.19617	Il10	6	-0.394836
	Il17a6	0	0	Il17a	6	-0.454904
	Il226	0.0239234	1.43541	Il22	6	-0.327404
	Il46	0.00239234	0.239234	Il4	6	-0.414173
	Il136	0.00239234	0.239234	Il13	6	-0.35433
	Sell6	0.00956938	0.717703	Sell	6	-0.197216
	Cd446	0.758373	45.2153	Cd44	6	-0.439684
	Mki676	1.05263	50	Mki67	6	0.274807
	Cd3e7	0.535714	42.602	Cd3e	7	-1.11631
	Cd48	0.556122	42.0918	Cd4	7	-1.79956
	Tcf77	0.255102	17.602	Tcf7	7	-0.0209719
	Ccr77	0.0153061	1.53061	Ccr7	7	-0.0942457
	Bach27	0.170918	10.4592	Bach2	7	-0.511465
	Cd697	0.329082	21.1735	Cd69	7	-0.279681
	Prdm17	0.219388	19.3878	Prdm1	7	-0.459086
	Tbx217	0.433673	29.8469	Tbx21	7	0.39937
	Ifng7	0.186224	14.5408	Ifng	7	-0.286011
	Gata37	0.446429	34.1837	Gata3	7	0.140906
	Irf47	0.114796	7.90816	Irf4	7	-0.259277
	Rorc7	0.0382653	3.57143	Rorc	7	-0.0289783
	Ahr7	0.102041	7.90816	Ahr	7	-0.789884
	Foxp37	0.00510204	0.510204	Foxp3	7	-0.268406
	Ikzf27	0.397959	15.8163	Ikzf2	7	-0.283447
	Ctla47	0.915816	44.6429	Ctla4	7	-0.135926
	Pdcd17	0.0867347	7.39796	Pdcd1	7	-0.674822
	Eomes7	0.0331633	3.06122	Eomes	7	-0.0150757
	Tigit7	0.0714286	6.37755	Tigit	7	-0.592329
	Lag37	0.0408163	4.08163	Lag3	7	-1.12628
	Il2ra7	0.288265	18.8776	Il2ra	7	-0.709975
	Il107	0.0127551	0.765306	Il10	7	-0.387944
	Il17a7	0.00510204	0.510204	Il17a	7	-0.378482
	Il227	0.0153061	1.53061	Il22	7	-0.410101
	Il47	0.00510204	0.510204	Il4	7	-0.364691
	Il137	0	0	Il13	7	-0.537165
	Sell7	0.00255102	0.255102	Sell	7	-0.29246
	Cd447	0.951531	59.949	Cd44	7	0.0456762
	Mki677	4.56122	99.2347	Mki67	7	2.5
	Cd3e8	0.743284	52.2388	Cd3e	8	0.0797692
	Cd49	1.10746	74.9254	Cd4	8	0.263254
	Tcf78	0.143284	12.2388	Tcf7	8	-0.449209
	Ccr78	0	0	Ccr7	8	-0.612711
	Bach28	0.513433	25.6716	Bach2	8	0.741248
	Cd698	1.02985	41.194	Cd69	8	1.85854
	Prdm18	0.18806	16.7164	Prdm1	8	-0.777363
	Tbx218	0.391045	25.6716	Tbx21	8	0.0849464
	Ifng8	0.125373	9.25373	Ifng	8	-0.564558
	Gata38	2.03582	72.5373	Gata3	8	2.5
	Irf48	0.0537313	5.07463	Irf4	8	-0.686344
	Rorc8	0.00298507	0.298507	Rorc	8	-0.591535
	Ahr8	0.644776	35.5224	Ahr	8	2.39583
	Foxp38	0.00895522	0.597015	Foxp3	8	-0.252644
	Ikzf28	0.229851	13.7313	Ikzf2	8	-0.465447
	Ctla48	0.540299	22.6866	Ctla4	8	-0.740104
	Pdcd18	0.197015	16.4179	Pdcd1	8	0.252172
	Eomes8	0.00597015	0.597015	Eomes	8	-0.516273
	Tigit8	0.0626866	5.97015	Tigit	8	-0.685854
	Lag38	0.161194	14.6269	Lag3	8	0.196457
	Il2ra8	1.52537	57.9104	Il2ra	8	0.810384
	Il108	0.101493	2.08955	Il10	8	0.350681
	Il17a8	0.00298507	0.298507	Il17a	8	-0.410144
	Il228	0.0149254	1.49254	Il22	8	-0.413771
	Il48	0.241791	16.4179	Il4	8	2.5
	Il138	0.0537313	2.98507	Il13	8	2.5
	Sell8	0	0	Sell	8	-0.327245
	Cd448	1.21194	64.4776	Cd44	8	0.628975
	Mki678	0.271642	19.7015	Mki67	8	-0.903343
	Cd3e9	0.862275	59.2814	Cd3e	9	0.702728
	Cd410	1.08383	69.1617	Cd4	9	0.18656
	Tcf79	0.176647	14.9701	Tcf7	9	-0.317202
	Ccr79	0.00898204	0.898204	Ccr7	9	-0.307508
	Bach29	0.607784	18.2635	Bach2	9	1.0365
	Cd699	0.580838	31.7365	Cd69	9	0.596197
	Prdm19	0.314371	24.2515	Prdm1	9	0.458169
	Tbx219	0.547904	35.3293	Tbx21	9	1.19792
	Ifng9	1.11976	32.9341	Ifng	9	2.5
	Gata39	0.317365	23.9521	Gata3	9	-0.263266
	Irf49	0.766467	35.0299	Irf4	9	2.5
	Rorc9	0.0299401	2.99401	Rorc	9	-0.159984
	Ahr9	0.517964	23.9521	Ahr	9	1.75752
	Foxp39	0.00598802	0.598802	Foxp3	9	-0.264777
	Ikzf29	0.592814	21.5569	Ikzf2	9	-0.0980829
	Ctla49	1.08982	44.3114	Ctla4	9	0.104824
	Pdcd19	0.248503	21.5569	Pdcd1	9	0.656087
	Eomes9	0.0179641	1.1976	Eomes	9	-0.293563
	Tigit9	0.155689	14.0719	Tigit	9	0.271877
	Lag39	0.332335	25.7485	Lag3	9	1.8581
	Il2ra9	1.75749	49.1018	Il2ra	9	1.009
	Il109	0.0209581	0.898204	Il10	9	-0.317003
	Il17a9	0.299401	3.59281	Il17a	9	2.5
	Il229	0.5	5.98802	Il22	9	2.5
	Il49	0.0239521	0.598802	Il4	9	-0.0241131
	Il139	0	0	Il13	9	-0.537165
	Sell9	0	0	Sell	9	-0.327245
	Cd449	1.5	65.5689	Cd44	9	1.19907
	Mki679	0.5	26.6467	Mki67	9	-0.496966
	Cd3e10	0.891051	58.7549	Cd3e	10	0.847394
	Cd411	1.05447	68.0934	Cd4	10	0.0900565
	Tcf710	0.229572	19.8444	Tcf7	10	-0.115285
	Ccr710	0.0077821	0.77821	Ccr7	10	-0.348123
	Bach210	0.07393	6.22568	Bach2	10	-0.93359
	Cd6910	0.276265	17.8988	Cd69	10	-0.484431
	Prdm110	0.252918	19.8444	Prdm1	10	-0.127368
	Tbx2110	0.463035	33.463	Tbx21	10	0.610546
	Ifng10	0.291829	20.6226	Ifng	10	0.16509
	Gata310	0.326848	26.07	Gata3	10	-0.232249
	Irf410	0.0661479	6.22568	Irf4	10	-0.597536
	Rorc10	0.0155642	1.55642	Rorc	10	-0.388718
	Ahr10	0.14786	12.0623	Ahr	10	-0.465812
	Foxp310	0	0	Foxp3	10	-0.28937
	Ikzf210	0.276265	14.0078	Ikzf2	10	-0.412824
	Ctla410	0.669261	36.1868	Ctla4	10	-0.517437
	Pdcd110	0.116732	10.8949	Pdcd1	10	-0.413674
	Eomes10	0.0155642	1.55642	Eomes	10	-0.337914
	Tigit10	0.101167	9.72763	Tigit	10	-0.279792
	Lag310	0.108949	9.72763	Lag3	10	-0.359932
	Il2ra10	0.237354	17.1206	Il2ra	10	-0.801052
	Il1010	0.0077821	0.77821	Il10	10	-0.431233
	Il17a10	0.0155642	1.55642	Il17a	10	-0.222978
	Il2210	0.0116732	1.16732	Il22	10	-0.445176
	Il410	0.0233463	2.33463	Il4	10	-0.0349606
	Il1310	0.0116732	1.16732	Il13	10	0.350847
	Sell10	0.0077821	0.77821	Sell	10	-0.221408
	Cd4410	1.3035	66.537	Cd44	10	0.817859
	Mki6710	0.264591	16.3424	Mki67	10	-0.917023
	Cd3e11	0.377778	31.5556	Cd3e	11	-2.1402
	Cd412	0.462222	37.7778	Cd4	11	-2.22289
	Tcf711	0.106667	9.77778	Tcf7	11	-0.598599
	Ccr711	0.0755556	6.22222	Ccr7	11	1.87335
	Bach211	0.0622222	5.77778	Bach2	11	-0.987106
	Cd6911	0.32	21.3333	Cd69	11	-0.314301
	Prdm111	0.342222	28	Prdm1	11	0.714579
	Tbx2111	0.248889	23.1111	Tbx21	11	-1.03797
	Ifng11	0.0577778	4.88889	Ifng	11	-0.892209
	Gata311	0.137778	9.77778	Gata3	11	-0.897031
	Irf411	0.244444	18.2222	Irf4	11	0.57477
	Rorc11	0.0444444	4.44444	Rorc	11	0.0675797
	Ahr11	0.275556	21.3333	Ahr	11	0.373357
	Foxp311	0.00444444	0.444444	Foxp3	11	-0.271102
	Ikzf211	0.16	11.1111	Ikzf2	11	-0.54851
	Ctla411	0.697778	37.7778	Ctla4	11	-0.470526
	Pdcd111	0.0622222	5.33333	Pdcd1	11	-0.893632
	Eomes11	0.0222222	1.33333	Eomes	11	-0.215126
	Tigit11	0.0444444	4.44444	Tigit	11	-0.883517
	Lag311	0.0666667	6.66667	Lag3	11	-0.829771
	Il2ra11	2.04	61.3333	Il2ra	11	1.22932
	Il1011	0	0	Il10	11	-0.499404
	Il17a11	0.0266667	1.77778	Il17a	11	-0.0596985
	Il2211	0.08	4.88889	Il22	11	0.194314
	Il411	0.0222222	1.33333	Il4	11	-0.0551056
	Il1311	0	0	Il13	11	-0.537165
	Sell11	0	0	Sell	11	-0.327245
	Cd4411	0.391111	29.7778	Cd44	11	-1.53072
	Mki6711	1.67556	74.2222	Mki67	11	0.92694
	Cd3e12	1.1	67.5	Cd3e	12	1.83619
	Cd413	1.18125	78.125	Cd4	12	0.497317
	Tcf712	0.2	17.5	Tcf7	12	-0.227009
	Ccr712	0.00625	0.625	Ccr7	12	-0.400052
	Bach212	0.75	36.25	Bach2	12	1.4503
	Cd6912	0.11875	10.625	Cd69	12	-1.14955
	Prdm112	0.525	37.5	Prdm1	12	2.27577
	Tbx2112	0.35625	26.875	Tbx21	12	-0.178922
	Ifng12	0.24375	20.625	Ifng	12	-0.0355269
	Gata312	0.24375	21.25	Gata3	12	-0.511929
	Irf412	0.08125	6.25	Irf4	12	-0.490904
	Rorc12	0	0	Rorc	12	-0.640037
	Ahr12	0.05	3.75	Ahr	12	-1.17472
	Foxp312	0.01875	1.875	Foxp3	12	-0.212846
	Ikzf212	1.86875	60	Ikzf2	12	0.737723
	Ctla412	1.64375	60.625	Ctla4	12	0.755949
	Pdcd112	0.59375	37.5	Pdcd1	12	2.5
	Eomes12	0.25	20.625	Eomes	12	2.5
	Tigit12	0.425	38.75	Tigit	12	2.5
	Lag312	0.30625	25	Lag3	12	1.61912
	Il2ra12	0.0625	6.25	Il2ra	12	-1.14518
	Il1012	0.275	15	Il10	12	1.63707
	Il17a12	0	0	Il17a	12	-0.454904
	Il2212	0.01875	1.875	Il22	12	-0.376967
	Il412	0	0	Il4	12	-0.457971
	Il1312	0	0	Il13	12	-0.537165
	Sell12	0.0125	1.25	Sell	12	-0.157641
	Cd4412	0.6375	45.625	Cd44	12	-0.771337
	Mki6712	0.525	33.125	Mki67	12	-0.456294
	Cd3e13	0.95283	66.0377	Cd3e	13	1.15069
	Cd414	0.924528	66.0377	Cd4	13	-0.35435
	Tcf713	0.160377	15.0943	Tcf7	13	-0.3811
	Ccr713	0	0	Ccr7	13	-0.612711
	Bach213	0.122642	8.49057	Bach2	13	-0.717021
	Cd6913	1.24528	52.8302	Cd69	13	2.36786
	Prdm113	0.245283	16.9811	Prdm1	13	-0.202117
	Tbx2113	0.764151	43.3962	Tbx21	13	2.5
	Ifng13	0.518868	33.9623	Ifng	13	1.02148
	Gata313	0.40566	30.1887	Gata3	13	0.0172709
	Irf413	0.264151	19.8113	Irf4	13	0.693879
	Rorc13	0	0	Rorc	13	-0.640037
	Ahr13	0.339623	25.4717	Ahr	13	0.763226
	Foxp313	0	0	Foxp3	13	-0.28937
	Ikzf213	0.358491	21.6981	Ikzf2	13	-0.32413
	Ctla413	1.39623	60.3774	Ctla4	13	0.483715
	Pdcd113	0.254717	19.8113	Pdcd1	13	0.703704
	Eomes13	0.00943396	0.943396	Eomes	13	-0.451683
	Tigit13	0.320755	25.4717	Tigit	13	1.79595
	Lag313	0.0849057	8.49057	Lag3	13	-0.624859
	Il2ra13	1.39623	40.566	Il2ra	13	0.691813
	Il1013	0.00943396	0.943396	Il10	13	-0.41683
	Il17a13	0.00943396	0.943396	Il17a	13	-0.313899
	Il2213	0.0283019	1.88679	Il22	13	-0.285652
	Il413	0.0471698	4.71698	Il4	13	0.386863
	Il1313	0.00943396	0.943396	Il13	13	0.181302
	Sell13	0	0	Sell	13	-0.327245
	Cd4413	1.92453	77.3585	Cd44	13	1.92946
	Mki6713	0.698113	34.9057	Mki67	13	-0.191727
	Cd3e14	0.77193	57.8947	Cd3e	14	0.233543
	Cd415	0.912281	70.1754	Cd4	14	-0.397773
	Tcf714	0.0175439	1.75439	Tcf7	14	-0.983918
	Ccr714	0.0175439	1.75439	Ccr7	14	-0.0191022
	Bach214	0.192982	14.0351	Bach2	14	-0.420325
	Cd6914	0.421053	24.5614	Cd69	14	0.0581624
	Prdm114	0.45614	33.3333	Prdm1	14	1.71075
	Tbx2114	0.280702	17.5439	Tbx21	14	-0.775952
	Ifng14	0.0877193	8.77193	Ifng	14	-0.744565
	Gata314	0.596491	43.8596	Gata3	14	0.567767
	Irf414	0.0877193	8.77193	Irf4	14	-0.44568
	Rorc14	0.0526316	5.26316	Rorc	14	0.194639
	Ahr14	0.175439	17.5439	Ahr	14	-0.276931
	Foxp314	1.57895	71.9298	Foxp3	14	2.5
	Ikzf214	17.8246	96.4912	Ikzf2	14	2.5
	Ctla414	4.80702	87.7193	Ctla4	14	2.5
	Pdcd114	0.105263	10.5263	Pdcd1	14	-0.512678
	Eomes14	0.0175439	1.75439	Eomes	14	-0.301321
	Tigit14	0.175439	17.5439	Tigit	14	0.465315
	Lag314	0.333333	24.5614	Lag3	14	1.86715
	Il2ra14	3.89474	75.4386	Il2ra	14	2.30517
	Il1014	0.491228	14.0351	Il10	14	2.5
	Il17a14	0	0	Il17a	14	-0.454904
	Il2214	0.0175439	1.75439	Il22	14	-0.388559
	Il414	0	0	Il4	14	-0.457971
	Il1314	0	0	Il13	14	-0.537165
	Sell14	0.333333	15.7895	Sell	14	2.5
	Cd4414	0.350877	24.5614	Cd44	14	-1.66739
	Mki6714	0.596491	33.3333	Mki67	14	-0.343567
Fig. 4E
		Tbx21	Gata3	Rorc	Ahr	Foxp3	Ifng	Tnf	Il5	Il13	Il17a	Il22	Tcf7	Prdm1	Bcl2	Bcl6	Bhlhe40	Pdcd1	Lag3	Ctla4
	0	0.309682	0.328691	0.0700252	0.385212	0.0357508	0.441685	0.266451	0.128046	0.0651719	0.00682867	0.0327374	0.218364	0.535348	0.460983	0.468307	0.446935	0.239906	0.218493	0.29428
	1	0.395178	0.458634	0.0601575	0.486159	0.0225584	0.214978	0.228164	0.13751	0.0333498	0.0191737	0.0497297	0.440038	0.354531	0.651646	0.540981	0.450469	0.282818	0.221217	0.338334
	2	0.369442	0.364849	0.156375	0.399167	0	0.32656	0.321909	0.0941965	0.0750071	0.134684	0.0743807	0.211598	0.469147	0.406645	0.347419	0.417087	0.200318	0.361939	0.403434
	3	0.298698	0.264811	0.128345	0.343092	0	0.381235	0.212412	0.103573	0.0213017	0.0471618	0.0340814	0.179897	0.371047	0.395835	0.380368	0.351602	0.216627	0.224653	0.263945
	4	0.377492	0.362973	0.109778	0.475995	0.010222	0.482874	0.179556	0.22005	0.0442509	0.0325273	0.0516992	0.29648	0.535307	0.595642	0.585048	0.564937	0.258416	0.187122	0.440655
	5	0.353033	0.316841	0.43083	0.462776	0.0495995	0.456803	0.378651	0.327525	0.0261827	0.243612	0.243528	0.204545	0.547598	0.475934	0.487225	0.425378	0.208135	0.135954	0.50963
	6	0.371569	0.330485	0.168502	0.362467	0.0735526	0.312316	0.219286	0.214532	0.0817992	0.0536637	0.0303544	0.220637	0.453497	0.45885	0.380648	0.434561	0.166507	0.292633	0.385317
	7	0.418721	0.403536	0.268081	0.513515	0.0437977	0.409993	0.397527	0.280268	0.133221	0.104186	0.0498243	0.247354	0.604562	0.556193	0.604148	0.455557	0.357071	0.304841	0.466885
	8	0.31734	0.576214	0.0240025	0.502979	0.0308241	0.416608	0.317557	0.25554	0.381681	0.0207308	0.0127572	0.217639	0.445586	0.521005	0.579795	0.557924	0.361479	0.152319	0.236674
	9	0.448307	0.405865	0.229577	0.42725	0.0287018	0.400805	0.363446	0.154972	0.164599	0.149869	0.106883	0.309422	0.422885	0.513206	0.472951	0.554891	0.36282	0.48092	0.518074
	10	0.366072	0.457432	0.160839	0.477684	0.0173668	0.366794	0.330653	0.204507	0.137773	0.0165106	0.0152088	0.241107	0.42629	0.396319	0.491773	0.517645	0.191847	0.273191	0.362396
	11	0.341547	0.376733	0.366401	0.395071	0	0.259578	0.331801	0.290882	0.13423	0.244534	0.35778	0.204316	0.469423	0.440567	0.477213	0.3676	0.277225	0.311756	0.441285
	12	0.438694	0.398729	0.0741826	0.228409	0.0274024	0.420145	0.113331	0.0754083	0	0.0246328	0	0.163422	0.514703	0.4449	0.438554	0.617462	0.509754	0.372769	0.572048
	13	0.567503	0.325944	0.0545356	0.386354	0.0417882	0.603988	0.380081	0.21633	0.216581	0	0.0864044	0.321365	0.493793	0.53929	0.61971	0.480858	0.277952	0.252896	0.546317
	14	0.27789	0.342499	0.139473	0.386828	0.579764	0.247162	0.22163	0.0648892	0.0783216	0.091101	0	0.113841	0.449601	0.366548	0.483517	0.566475	0.228698	0.353651	0.283651
Fig. 4G		0	1	2	3	4	5	6	7	8	9	10	11	12	13	14
	WT	12.1544	13.3394	6.95837	4.64904	10.4224	9.63233	3.16013	8.29535	8.41689	6.77606	5.62139	3.19052	3.76785	2.43087	1.18505
	CC1	15.5821	7.96813	15.3165	14.5197	3.40859	4.51527	13.9	5.26782	2.56751	4.91368	3.18725	5.31208	1.59363	1.15095	0.796813
Fig. 4H	ID	NES	Adjusted_P
	KEGG_GLYCINE_SERINE_AND_THREONINE_METABOLISM	2.08	0.0042
	KEGG_VALINE_LEUCINE_AND_ISOLEUCINE_BIOSYNTHESIS	1.42	0.0939
	REACTOME_TRAF6_MEDIATED_IRF7_ACTIVATION_IN_TLR7_8_OR_9_SIGNALING	-1.14	0.334
	REACTOME_TOLL_LIKE_RECEPTOR_TLR1_TLR2_CASCADE	-1.26	0.008
	REACTOME_MYD88_INDEPENDENT_TLR4_CASCADE	-1.28	0.00342
	REACTOME_TOLL_LIKE_RECEPTOR_9_TLR9_CASCADE	-1.29	0.00332
	HALLMARK_IL2_STAT5_SIGNALING	-1.32	2.53e-05
	HALLMARK_IL6_JAK_STAT3_SIGNALING	-1.34	0.0025
	REACTOME_TCR_SIGNALING	-1.36	2.53e-05
	REACTOME_TRAF6_MEDIATED_INDUCTION_OF_TAK1_COMPLEX_WITHIN_TLR4_COMPLEX	-1.37	0.0382
Fig. 4I		avg.exp	pct.exp	features.plot	id	avg.exp.scaled	colors
	Foxp3	0.0196078	0.980392	Foxp3	5_CC1	6	#CF8C8C
	Ikzf2	0.411765	16.6667	Ikzf2	5_CC1	4	#C8A0A0
	Nrp1	0.0784314	6.86275	Nrp1	5_CC1	6	#CF8C8C
	Rorc	0.284314	22.549	Rorc	5_CC1	16	#F12828
	Il10	0	0	Il10	5_CC1	4	#C8A0A0
	Relb	0.303922	22.549	Relb	5_CC1	13	#E74646
	Tcf7	0.117647	10.7843	Tcf7	5_CC1	8	#D57878
	Tnf	0.0882353	8.82353	Tnf	5_CC1	12	#E35050
	Tnfrsf9	0.0882353	6.86275	Tnfrsf9	5_CC1	6	#CF8C8C
	Irf4	0.196078	12.7451	Irf4	5_CC1	14	#EA3C3C
	Tbx21	0.421569	27.451	Tbx21	5_CC1	13	#E74646
	Ccr6	0.0686275	5.88235	Ccr6	5_CC1	9	#D96E6E
	Pdcd1	0.137255	13.7255	Pdcd1	5_CC1	7	#D28282
	Eomes	0.00980392	0.980392	Eomes	5_CC1	5	#CB9696
	Tigit	0.0686275	6.86275	Tigit	5_CC1	3	#C4AAAA
	Lag3	0.22549	19.6078	Lag3	5_CC1	7	#D28282
	Icos	2.21569	77.451	Icos	5_CC1	10	#DC6464
	Ctla4	1.72549	55.8824	Ctla4	5_CC1	6	#CF8C8C
	Foxp31	0	0	Foxp3	5_WT	5	#9696CB
	Ikzf21	0.274448	11.6719	Ikzf2	5_WT	4	#A0A0C8
	Nrp11	0.0189274	1.89274	Nrp1	5_WT	4	#A0A0C8
	Rorc1	0.290221	27.1293	Rorc	5_WT	16	#2828F1
	Il101	0.0157729	1.26183	Il10	5_WT	5	#9696CB
	Relb1	0.271293	22.7129	Relb	5_WT	11	#5A5AE0
	Tcf71	0.217666	17.3502	Tcf7	5_WT	14	#3C3CEA
	Tnf1	0.14511	10.7256	Tnf	5_WT	17	#1E1EF4
	Tnfrsf91	0.0725552	5.36278	Tnfrsf9	5_WT	5	#9696CB
	Irf41	0.201893	15.142	Irf4	5_WT	15	#3232ED
	Tbx211	0.230284	18.612	Tbx21	5_WT	4	#A0A0C8
	Ccr61	0.29653	18.612	Ccr6	5_WT	20	#0000FF
	Pdcd11	0.044164	3.78549	Pdcd1	5_WT	4	#A0A0C8
	Eomes1	0.0157729	1.57729	Eomes	5_WT	6	#8C8CCF
	Tigit1	0.0788644	7.57098	Tigit	5_WT	4	#A0A0C8
	Lag31	0.167192	13.8801	Lag3	5_WT	4	#A0A0C8
	Icos1	3.41956	85.1735	Icos	5_WT	16	#2828F1
	Ctla41	2.10095	63.0915	Ctla4	5_WT	8	#7878D5
	Foxp32	0.0555556	5.55556	Foxp3	12_CC1	6	#CF8C8C
	Ikzf22	1.52778	50	Ikzf2	12_CC1	7	#D28282
	Nrp12	0.138889	13.8889	Nrp1	12_CC1	8	#D57878
	Rorc2	0	0	Rorc	12_CC1	4	#C8A0A0
	Il102	0	0	Il10	12_CC1	4	#C8A0A0
	Relb2	0.111111	11.1111	Relb	12_CC1	1	#BEBEBE
	Tcf72	0.222222	19.4444	Tcf7	12_CC1	15	#ED3232
	Tnf2	0	0	Tnf	12_CC1	3	#C4AAAA
	Tnfrsf92	0.0277778	2.77778	Tnfrsf9	12_CC1	5	#CB9696
	Irf42	0	0	Irf4	12_CC1	1	#BEBEBE
	Tbx212	0.388889	27.7778	Tbx21	12_CC1	11	#E05A5A
	Ccr62	0	0	Ccr6	12_CC1	5	#CB9696
	Pdcd12	0.333333	22.2222	Pdcd1	12_CC1	12	#E35050
	Eomes2	0.25	19.4444	Eomes	12_CC1	17	#F41E1E
	Tigit2	0.277778	27.7778	Tigit	12_CC1	12	#E35050
	Lag32	0.222222	16.6667	Lag3	12_CC1	6	#CF8C8C
	Icos2	1	50	Icos	12_CC1	1	#BEBEBE
	Ctla42	0.916667	44.4444	Ctla4	12_CC1	2	#C1B4B4
	Foxp33	0.00806452	0.806452	Foxp3	12_WT	5	#9696CB
	Ikzf23	1.96774	62.9032	Ikzf2	12_WT	8	#7878D5
	Nrp13	0.16129	11.2903	Nrp1	12_WT	9	#6E6ED9
	Rorc3	0	0	Rorc	12_WT	4	#A0A0C8
	Il103	0.354839	19.3548	Il10	12_WT	12	#5050E3
	Relb3	0.153226	12.9032	Relb	12_WT	4	#A0A0C8
	Tcf73	0.193548	16.9355	Tcf7	12_WT	13	#4646E7
	Tnf3	0.00806452	0.806452	Tnf	12_WT	4	#A0A0C8
	Tnfrsf93	0.169355	14.5161	Tnfrsf9	12_WT	7	#8282D2
	Irf43	0.104839	8.06452	Irf4	12_WT	8	#7878D5
	Tbx213	0.346774	26.6129	Tbx21	12_WT	9	#6E6ED9
	Ccr63	0	0	Ccr6	12_WT	5	#9696CB
	Pdcd13	0.669355	41.9355	Pdcd1	12_WT	20	#0000FF
	Eomes3	0.25	20.9677	Eomes	12_WT	17	#1E1EF4
	Tigit3	0.467742	41.9355	Tigit	12_WT	19	#0A0AFB
	Lag33	0.330645	27.4194	Lag3	12_WT	11	#5A5AE0
	Icos3	1.17742	58.0645	Icos	12_WT	3	#AAAAC4
	Ctla43	1.85484	65.3226	Ctla4	12_WT	7	#8282D2
	Foxp34	0.888889	44.4444	Foxp3	14_CC1	14	#EA3C3C
	Ikzf24	15.4444	100	Ikzf2	14_CC1	16	#F12828
	Nrp14	0.166667	16.6667	Nrp1	14_CC1	9	#D96E6E
	Rorc4	0.111111	11.1111	Rorc	14_CC1	9	#D96E6E
	Il104	0.777778	11.1111	Il10	14_CC1	18	#F81414
	Relb4	0.222222	22.2222	Relb	14_CC1	8	#D57878
	Tcf74	0.0555556	5.55556	Tcf7	14_CC1	4	#C8A0A0
	Tnf4	0.111111	11.1111	Tnf	14_CC1	14	#EA3C3C
	Tnfrsf94	1	55.5556	Tnfrsf9	14_CC1	13	#E74646
	Irf44	0.166667	16.6667	Irf4	14_CC1	12	#E35050
	Tbx214	0.5	27.7778	Tbx21	14_CC1	16	#F12828
	Ccr64	0.0555556	5.55556	Ccr6	14_CC1	8	#D57878
	Pdcd14	0.111111	11.1111	Pdcd1	14_CC1	6	#CF8C8C
	Eomes4	0	0	Eomes	14_CC1	5	#CB9696
	Tigit4	0.166667	16.6667	Tigit	14_CC1	8	#D57878
	Lag34	0.555556	33.3333	Lag3	14_CC1	20	#FF0000
	Icos4	2.83333	72.2222	Icos	14_CC1	13	#E74646
	Ctla44	3.44444	88.8889	Ctla4	14_CC1	13	#E74646
	Foxp35	1.89744	84.6154	Foxp3	14_WT	19	#0A0AFB
	Ikzf25	18.9231	94.8718	Ikzf2	14_WT	17	#1E1EF4
	Nrp15	0.589744	25.641	Nrp1	14_WT	20	#0000FF
	Rorc5	0.025641	2.5641	Rorc	14_WT	5	#9696CB
	Il105	0.358974	15.3846	Il10	14_WT	12	#5050E3
	Relb5	0.358974	35.8974	Relb	14_WT	17	#1E1EF4
	Tcf75	0	0	Tcf7	14_WT	1	#BEBEBE
	Tnf5	0.025641	2.5641	Tnf	14_WT	6	#8C8CCF
	Tnfrsf95	2.51282	66.6667	Tnfrsf9	14_WT	19	#0A0AFB
	Irf45	0.0512821	5.12821	Irf4	14_WT	4	#A0A0C8
	Tbx215	0.179487	12.8205	Tbx21	14_WT	1	#BEBEBE
	Ccr65	0.0512821	5.12821	Ccr6	14_WT	8	#7878D5
	Pdcd15	0.102564	10.2564	Pdcd1	14_WT	6	#8C8CCF
	Eomes5	0.025641	2.5641	Eomes	14_WT	6	#8C8CCF
	Tigit5	0.179487	17.9487	Tigit	14_WT	8	#7878D5
	Lag35	0.230769	20.5128	Lag3	14_WT	7	#8282D2
	Icos5	2.58974	76.9231	Icos	14_WT	12	#5050E3
	Ctla45	5.4359	87.1795	Ctla4	14_WT	18	#1414F8

## Sheet: Fig.6
Fig. 6B	%Foxp3-AHR+			%Foxp3-RORgt+			%Foxp3+RORgt-			%Foxp3+IL-10+
	Cre-neg	Cre-pos		Cre-neg	Cre-pos		Cre-neg	Cre-pos		Cre-neg	Cre-pos
	13.2	6.86		26.7	1.78		2.96	5.3		38.8	52.8
	12.8	12		18.6	4.04		3.15	10.9		43.1	83.5
	15.9	7.64		11.9	9.36		4.26	12.6		39.4	77.8
	12.5	11		24.9	8.77		3.53	7.64		39.7	62.1
Fig. 6C	#Foxp3-AHR+			#Foxp3-RORgt+			#Foxp3+RORgt-			#Foxp3+IL-10+
	Cre-neg	Cre-pos		Cre-neg	Cre-pos		Cre-neg	Cre-pos		Cre-neg	Cre-pos
	218	58		442	15		49	96		19	69
	252	187		426	63		72	170		31	142
	213	71		160	87		71	117		28	91
	417	159		526	109		27	95		4	59
Fig. 6D	%IFN-γ+T-bet+			#IFN-γ+T-bet+			%IFN-γ+T-bet+CD8+ T			#IFN-γ+T-bet+CD8+ T
	Cre-neg	Cre-pos		Cre-neg	Cre-pos		Cre-neg	Cre-pos		Cre-neg	Cre-pos
	27.3	42.3		4937	15470		57.1	71.2		3778	17905
	33.2	47.4		16733	11371		57.8	73.1		26968	14415
	15.2	42.4		3447	6493		28	64.7		2680	5347
	34.2	29.9		21126	5443		73.7	60.2		10174	4147
Fig. 6E	% IL-17A+RORγt+			# IL-17A+RORγt+
	Cre-neg	Cre-pos		Cre-neg	Cre-pos
	8.55	0.34		1549	123
	4.45	1.05		2240	251
	2.69	2.46		1557	411
	7.78	2.63		4807	479

## Sheet: Fig.7
Fig.7 B	%IL-22+IL-17-			%IL-22+Foxp3+			%IL-22+Foxp3+NRP-Helios-
	WT	IEC-Ceacam1-/-		WT	IEC-Ceacam1-/-		WT	IEC-Ceacam1-/-
	4.27	4.44		16.6	28.9		25.9	44.8
	8.61	7		9.29	30.7		14.8	36.3
	21.2	3.4		17.7	26.1		19.8	37.8
	6.36	3.45		20.9	25.7		24	45.5
	8.44	5.19		8.89	22.2		22.6	37.6
	5.72	4.8		9.28	29.9		17.1	35.4
	4.13			16.9			29.5
	#IL-22+IL-17-			#IL-22+Foxp3+			#IL-22+Foxp3+NRP-Helios
	WT	IEC-Ceacam1-/-		WT	IEC-Ceacam1-/-		WT	IEC-Ceacam1-/-
	2891	2934		479	848		124	380
	3337	8752		310	2685		46	975
	913	1557		162	407		32	154
	7419	4832		202	1241		76	565
	1541	1193		137	1549		31	371
	2587	2884		240	862		41	305
	1512			336			99
Fig. 7C	%FOXP3+RORgt-			#FOXP3+RORgt-
	Cre neg	Cre pos		Cre neg	Cre pos
	6.56	8.77		37	189
	7.63	10.3		108	169
	2.45	10.1		42	98
	6.56	9.86		8	42
	6.39	9.42		31	162
	5.73	7.29		9	83
	8.16	8.52		9	39
	8.3			40
	6.87			18
Fig. 7D	iL-22+FOXP3-			IL-22-FOXP3+
	WT Chimera	CC1 KO Chimera		WT Chimera	CC1 KO Chimera
	6.79	5.64		2.6	13.3
	11.8	5.19		2.84	6.75
	13.1	3.51		2.14	6.16
	15.7	3.12		3.1	7.04
	14	9.62		3.83	7.63
	19.4	11.3		4.98	7.7
Fig. 7F	IFNg+t-bet+cd4+			IFNg+t-bet+cd8+
	WT Chimera	CC1 KO Chimera		WT Chimera	CC1 KO Chimera
	54.2	5.88		54.6	3.74
	54.4	13.1		55.5	3.5
	56.1	4.22		42.7	3.47
	56	12.8		43.6	7.1

## Sheet: Fig.8
Fig.8D		Clostridiales_unclassified				Prevotellaceae_unclassified
		WT	IEC-Ceacam1-/-			WT	IEC-Ceacam1-/-
		13.1214	12.7119			9.56587	16.168
		12.7732	12.2742			13.571	16.0383
		14.7254	13.0633			15.3614	16.4396
		11.7604	12.6125			13.1938	17.0701
		13.8107	15.7557			15.4362	17.1404
		13.4137	12.9788			12.6179	16.1151
		12.4134	16.67			10.6188	17.9222
		16.18	16.9755			13.7977	17.7725
		15.0248	17.0602			4.07735	16.8578
		8.77653	13.6965			3.9178	15.3966
		13.2593	17.9648			13.0338	14.4384
		13.7908				12.7399
		14.5763				13.3621
		12.465				17.2895
		12.9653				16.9619
		12.8932				15.7105
		12.8026				9.17018
Fig.8E		Escherichia_coli				Enterococcus_hirae				Enterococcus_unclassified
		WT	IEC-Ceacam1-/-			WT	IEC-Ceacam1-/-			WT	IEC-Ceacam1-/-
		0	10.9725			13.2462	0			13.4037	3.19078
		3.9041	14.0919			12.512	0			12.7085	4.8781
		4.02941	9.66991			12.3394	4.05708			12.5787	6.30795
		4.60153	11.4032			12.4207	12.5997			12.1595	12.1793
		15.4362	10.3736			14.3071	12.1402			13.443	11.8127
		13.1611	7.38918			13.594	10.1233			12.9869	10.3703
		17.812	13.2302			10.9038	12.0235			10.7683	11.5859
		17.6295	11.487			13.6331	12.4944			12.9875	12.0743
		18.4403	13.3985			14.3436	13.4615			13.3988	12.8192
		19.0489	11.5701			16.0413	14.4476			16.8051	13.5236
		15.0067	13.6988			12.4734	13.3968			11.8371	12.8343
		15.6341				13.4948				13.1505
		18.1811				14.39				13.5166
		18.0784				13.156				12.5618
		15.5846				15.9652				14.495
		15.7503				12.1703				11.8441
		19.1093				13.7591				13.2396
Fig. 8G		WT	ICE-Ceacam1-/-
		34	1
		20	0.333333
		19.6667	0.666667
		45	1

## Sheet: Fig.9
Fig. 9B		%CD103+CX3CR1lo			#CD103+CX3CR1lo
		WT-Chimeras	IEL-CC1-/--Chimeras		WT	IEC-CC1-/-
		9.9	0.21		10514	3539
		8.59	0.79		5218	501
		15.3	5.48		4298	1334
		19.1	3.87		7173	2955
		20	1.35		5940	1287
		17	5.95		3401	710
		20			3164
		%CD103-CX3CR1hi			#CD103-CX3CR1hi
		WT-Chimeras	IEL-CC1-/--Chimeras		WT	IEC-CC1-/-
		29.5	89.6		4478	5208
		26.1	78.9		558	6320
		23.9	61.7		729	10048
		21.6	44.2		4084	12158
		15.4	35.7		364	11255
		2.5			996	7581
		16.9	58.1		3380
Fig.9D
		WT-Chimeras							IEC-CC1-/-
	CD103-CX3CR1hi	53.8	65	35.4	33.7	40.7	45.2	50.8	92.8	84.1	89.3	85.4	80.4	87.9
	CD103+CX3CR1lo	11.2	10.2	12.6	15.8	15.2	11.4	13.5	0	26.9	53.7	14.2	11.8	0
Fig.9F	CD103+CX3CR1lo	CD103-CX3CR1hi
	6.2	3.71
	8.03	5.91
	11.6	3.84
	4.94	3.21
	9.62	1.65
	6.12	3.67
	3.73	2.81
	2.74	3.4
	5.21	2.53
	6.27	3.72
	5.85	2.7
	16.3	1.6
	6.19	3.1
Fig.9G	WT				IEC-Ceacam1-/-
Active TGF-β	267.088	295.576	294.536	277.116	232.248	150.349	227.809
IFN-γ	126.365	316.518	393.05	237.244	43.8254	27.631	57.2772
IL-6	241.654	270.66	486.031	216.158	92.9827	64.3189	58.921
TNF	452.617	400.708	492.085	794.53	96.547	217.954	272.866
IL-2	106.501	106.31	105.346	106.348	106.52	106.329	106.234
Fig. 9I		WT	IEC-Ceacam1-/-
		89.7	96.3
		89.3	98.8
		90.8	98.7
		96.6	98.3
		85.9	97.4
		73.8	98.1
		81.8	94.2
		97.2	94.6
		76.9	93.1
		81.6	90.1
		80.3	93
		88.6	90.7
		71.3
		51
		63.2
		84.6

## Sheet: Fig. S2
Fig.S3 A	HCT days	Syn-Solvent										Syn-Dex										Allo-Dex
% Bodyweight	0	100	100	100			100	100	100			100	100	100		100	100	100						100	100	100		100	100	100
	3	94.3662	97.4359	90.404			94.5098	94.2857	95.5556			94.6188	94.6903	97.3214		96.7078	97.0339	96.2185						91.3043	87.5	95.6522		95.8333	87.5	95.6522
	5	92.4883	94.4444	88.3838			91.3726	88.5714	88.4444			91.9283	92.4779	91.5179		91.358	89.8305	89.916						82.6087	83.3333	86.9565		79.1667	83.3333	86.9565
	9	96.2441	95.7265	91.4141			97.2549	91.8367	94.6667			93.722	93.3628	93.3036		96.2963	94.9153	99.1597						78.2609	79.1667	82.6087		75	75	73.913
	15	100.469	97.4359	97.4748			99.2157	93.0612	97.3333			91.9283	93.8053	96.4286		99.177	96.6102	99.5798						84.7826	85.4167	86.9565		81.25		86.9565
	17	100	94.8718	96.4647			98.4314	93.4694	97.3333			94.6188	96.0177	97.3214		98.3539	96.1864	99.5798						83.4783	82.9167	86.9565		80		86.9565
	19	99.5305	96.1539	99.495			99.6078	93.8775	96.8889			94.1704	97.3451	96.875		98.7654	96.1864	100						82.6087	80.4167	81.3043		79.1667		82.6087
	23	99.061	97.0085	104.546			99.2157	94.6939	97.3333			94.6188	98.6726	97.3214		100	96.6102	99.5798						74.7826	75.8333	78.2609		75		78.2609
	25	100	97.8632	106.566			98.4314	94.2857	97.7778			100.897	102.212	97.7679		99.177	97.4576	100.42						73.913	75.4167	77.3913		75
Without diarrhea		Syn-Solvent										Syn-Dex										Allo-Dex
	0	100	100	100			100	100	100			100	100	100		100	100	100						100	100	100		100	100	100
	5	100	100	100			100	100	100			100	100	100		100	100	100						100	100	100		100	100	100
	5	100	100	100			100	100	100			100	100	100		100	100	100						100	100	100		0	100	0
	6	100	100	100			100	100	100			100	100	100		100	100	100						100	100	100		0	100	0
	6	100	100	100			100	100	100			100	100	100		100	100	100						0	0	0		0	0	0
	7	100	100	100			100	100	100			100	100	100		100	100	100						0	0	0		0	0	0
	7	100	100	100			100	100	100			100	100	100		100	100	100						0	0	0		0	0	0
	8	100	100	100			100	100	100			100	100	100		100	100	100						0	0	0		0	0	0
	8	100	100	100			100	100	100			100	100	100		100	100	100						0	0	0		0	0	100
	9	100	100	100			100	100	100			100	100	100		100	100	100						0	0	0		0	0	100
	9	100	100	100			100	100	100			100	100	100		100	100	100						100	0	100		100	0	100
	10	100	100	100			100	100	100			100	100	100		100	100	100						100	0	100		100	0	100
	10	100	100	100			100	100	100			100	100	100		100	100	100						100	100	100		100	0	100
	17	100	100	100			100	100	100			100	100	100		100	100	100						100	100	100		100	0	100
	17	100	100	100			100	100	100			100	100	100		100	100	100						100	0	100		100	0	0
	20	100	100	100			100	100	100			100	100	100		100	100	100						100	0	100		100	0	0
	20	100	100	100			100	100	100			100	100	100		100	100	100						100	0	100		100	0	0
	22	100	100	100			100	100	100			100	100	100		100	100	100						100	0	100		100	0	0
	22	100	100	100			100	100	100			100	100	100		100	100	100						0	0	100		0	0	0
	25	100	100	100			100	100	100			100	100	100		100	100	100						0	0	100		0	0	0
	25	100	100	100			100	100	100			100	100	100		100	100	100						0	0	100		0	0	0
%Survive		Syn-Solvent	Syn-Dex	Allo-Dex
	25	0
	25	0
	25	0
	25	0
	25	0
	25	0
	25		0
	25		0
	25		0
	25		0
	25		0
	25		0
	25			0
	25			1
	25			0
	25			0
	9			1
	24			1
Fig.S3 B
Paneth cell per crypt	Syn-Solvent	Syn-DEX	Allo-DEX
	5.3	5.8	3.3
	5.5	5	3.2
	6	5.2	2.8
		Grade 0	Grade 3	Grade 4
pathological score	Syn-Solvent	100	0	0
	Syn-DEX	100	0	0
	Allo-DEX	0	33.3	66.7
Fig.S3 C	Syn-Solvent	Syn-DEX	Allo-DEX
	7.8	7.1	6.2
	8.1	7	5.4
	7.6	8.5
	9.4	7.8	4.8
	9	9.5	4.5
Fig.S3 D	Syn-Solvent	Syn-Dex	Allo-Dex			Syn-Solvent	Syn-Dex	Allo-Dex			Syn-Solvent	Syn-Dex	Allo-Dex
MLN	0.6	5.2	31.9		IEL	25.5	15.9	83.8		LPL	20.5	7.54	60.6
	3.98	5.72	46.4			21.4	25.8	77.1			16.6	7.66	70.6
	4.19	2.68	48.2			33	17.3	82.3			29.4	4.86	61.9
	1.15	7.14	61.1			19.8	14.6	85.2			18	19.9	43.2
	0.64	2				23	20.5				24.7	12.6
	0.687					18.5	11.6
Fig.S3 E	%IL22-IL17+ CD4 T				%IL22+IL17- CD4 T						%IL22-IL17+ CD4 T				%IL22+IL17- CD4 T					%IL22-IL17+ CD4 T				%IL22+IL17- CD4 T
MLN	Syn-Solvent	Syn-Dex	Allo-Dex		Syn-Solvent	Syn-Dex	Allo-Dex			IEL	Syn-Solvent	Syn-Dex	Allo-Dex		Syn-Solvent	Syn-Dex	Allo-Dex		LPL	Syn-Solvent	Syn-Dex	Allo-Dex		Syn-Solvent	Syn-Dex	Allo-Dex
	0	2.58	2.74		0.5	0.16	11.7				19.8	9.56	10.7		0	0	3.57			9.23	3.19	3.31		0.32	0.078	2.68
	0.74	1.52	1.53		0	0.58	11.5				9.37	13.9	7.67		0	0.04	3.15			3.91	3.4	7.47		0.085	0.099	3.46
	0.55	1.28	0.78		0.14	0.29	13.7				16.7	7.1	5.45		1.46	0.13	4.55			14.4	2.31	4.08		0.37	0.14	3.55
	0.8	1.89	1.08		2.08	0.24	8.97				6.74	8.53	6.25		0.38	0.26	6.71			3.95	13.8	2.46		0.016	0.12	2.71
	0.58	0			1.78	0					4.74	18.8			0.088	0.56				4.07	13.5			0.042	0.76
	1.38	2.04			0.23	0.23					7.62				0.45					4.88				0.07
Fig.S3 F	Foxp3+RorgT- CD4 T				Foxp3-RorgT+ CD4 T						Foxp3+RorgT- CD4 T				Foxp3-RorgT+ CD4 T					Foxp3+RorgT- CD4 T				Foxp3-RorgT+ CD4 T
MLN	Syn-Solvent	Syn-Dex	Allo-Dex		Syn-Solvent	Syn-Dex	Allo-Dex			IEL	Syn-Solvent	Syn-Dex	Allo-Dex		Syn-Solvent	Syn-Dex	Allo-Dex		LPL	Syn-Solvent	Syn-Dex	Allo-Dex		Syn-Solvent	Syn-Dex	Allo-Dex
	10	9.46	1.48		0.5	1.16	1.46				19.8	34.9	5.35		1.78	2.19	1.19			39.5	48.1	1.1		1.84	0.55	9.43
	8.25	12.2	5.4		0.29	0.91	1.44				17.4	2.99	0.32		0.92	4.69	5.48			37.2	31.5	2.05		0.76	0.24	3.04
	11.5	12.4	0		0.28	2.07	0				7.35	22.9	0.52		1.43	1.74	7.73			15.3	31.5	2.43		1.36	0.35	2.94
	4.72	14.3	1.17		1.3	3.57	0.97				18	19.9	2.65		1.42	0.39	6.62			30.5	16.7	1.36		1.59	4.53	3.36
	6.94	5.69			0.82	2.83					17.9	11.5			0.61	3.59				30.5	20.1			1.22	5.4
	7.12				2.18						18.5				1.79					24.5				3.53
Fig.S3 G	Syn-Solvent	Syn-Dex	Allo-Dex
	43.1	46.6	9.41
	46.3	52	7.16
	34.4	52.2	7.24
	29.8	20.1	6.75
	36.3	37.7
	32.6	30.9
Fig.S3 H	Syn-Solvent	Syn-Dex	Allo-Dex
	0.47	0.53	20.7
	0.56	2.05	18.5
	0.34	0.88	28.8
	0.46	0.24	31.1
	0.2	0.34
	0.23	1.52

[truncated: 3 more sheets: Fig. S4, Fig. S5, Fig. S6]
